# Supplementary material for: Investigating the Role of Circulating miRNAs as Biomarkers in Colorectal Cancer: An Epidemiological Systematic Review
Source: Biomedicines. 2022 Sep 8;10(9):2224. doi: 10.3390/biomedicines10092224 (PMC9496335; doi:10.3390/biomedicines10092224)
Supplement: Supplementary file 1 [file biomedicines-10-02224-s001.zip]

Archive with 1 entries (1 files):
- biomedicines-1863494-supplementary.pdf
